# Supplementary material for: A positive feedback loop of the TAZ/β-catenin axis promotes Helicobacter pylori-associated gastric carcinogenesis
Source: Front Microbiol. 2022 Dec 23;13:1065462. doi: 10.3389/fmicb.2022.1065462 (PMC9816148; doi:10.3389/fmicb.2022.1065462)
Supplement: Supplementary file 1 [file Table_1.XLSX]

## Sheet: Sheet1
Table S1. The sequence of PCR primers used in this study.
Name	Species	Sequence (5'-3')
Myc	Human	AACACACAACGTCTTGGAGC
		GCACAAGAGTTCCGTAGCTG
Lgr5	Human	CTCCCAGGTCTGGTGTGTTG
		GAGGTCTAGGTAGGAGGTGAAG
Cyclin D1	Human	GCTGCGAAGTGGAAACCATC
		CCTCCTTCTGCACACATTTGAA
